# Supplementary material for: Self-Reporting of Post-Vaccination Symptoms in the COVID-19 Vaccination Process for Teachers in a North Region of Poland
Source: Vaccines (Basel). 2025 Oct 14;13(10):1054. doi: 10.3390/vaccines13101054 (PMC12567939; doi:10.3390/vaccines13101054)
Supplement: Supplementary file 1 [file vaccines-13-01054-s001.zip]

Archive with 1 entries (1 files):
- vaccines-3874470-supplementary.pdf
